# Supplementary material for: Temporal Variation in Target Site Mutations Is Associated with Diamide Cross-Resistance in Diamondback Moth Populations (Lepidoptera: Plutellidae) from Florida and Georgia, USA
Source: Insects. 2025 Nov 19;16(11):1179. doi: 10.3390/insects16111179 (PMC12653373; doi:10.3390/insects16111179)
Supplement: Supplementary file 1 [file insects-16-01179-s001.zip]

Archive with 1 entries (1 files):
- insects-3926353-supplementary.pdf
